# Supplementary material for: One-Step, Low-Cost, Operator-Friendly, and Scalable Procedure to Synthetize Highly Pure N-(4-ethoxyphenyl)-retinamide in Quantitative Yield without Purification Work-Up
Source: Molecules. 2022 Jun 6;27(11):3632. doi: 10.3390/molecules27113632 (PMC9182364; doi:10.3390/molecules27113632)
Supplement: Supplementary file 1 [file molecules-27-03632-s001.zip]

Archive with 1 entries (1 files):
- molecules-1757742-supplementary.pdf
